# Supplementary material for: Acute and Repeated Ashwagandha Supplementation Improves Markers of Cognitive Function and Mood
Source: Nutrients. 2024 Jun 8;16(12):1813. doi: 10.3390/nu16121813 (PMC11207027; doi:10.3390/nu16121813)
Supplement: Supplementary file 1 [file nutrients-16-01813-s001.zip]

Archive with 1 entries (1 files):
- nutrients-3036936-supplementary.pdf
